# Supplementary material for: Long-Term Particulate Matter (PM) Exposure Promotes Non-Small-Cell Lung Cancer (NSCLC) Angiogenesis Through Up-Regulation of VEGFA
Source: Cancers (Basel). 2025 Aug 31;17(17):2868. doi: 10.3390/cancers17172868 (PMC12427299; doi:10.3390/cancers17172868)
Supplement: Supplementary file 1 [file cancers-17-02868-s001.zip]

Archive with 1 entries (1 files):
- cancers-3748904-supplementary.pdf
